# Supplementary material for: The Effect of Different Types of Fertilizers on the Growth of Cassava and the Fungal Community in Rhizosphere Soil
Source: J Fungi (Basel). 2025 Mar 19;11(3):235. doi: 10.3390/jof11030235 (PMC11943314; doi:10.3390/jof11030235)
Supplement: Supplementary file 1 [file jof-11-00235-s001.zip]

Archive with 1 entries (1 files):
- jof-3468223-supplementary.pdf
